# Supplementary material for: A study on young male drivers’ performance and cognitive shifts under time-reduction-goal tasks
Source: PLoS One. 2025 Nov 25;20(11):e0335753. doi: 10.1371/journal.pone.0335753 (PMC12646436; doi:10.1371/journal.pone.0335753)
Supplement: S1 File — (XLSX) [file pone.0335753.s001.xlsx]

## Sheet: time datas
	Segement 1		Segement 2(traffic light-affected)		Segement 3		Segement 4(traffic light-affected)		Segement 5		Segement 6(traffic light-affected)		Segement 7		Segement 8(traffic light-affected)		Segement 9		Segement 10(traffic light-affected)		Segement 11		Segement 12(traffic light-affected)		Segement 13		Segement 14(traffic light-affected)		Segement 15		Segement 16(traffic light-affected)		Segement 17		Segement 18(traffic light-affected)		Segement 19		Segement 20(traffic light-affected)		Segement 21
	NTLT		TLT		NTLT		TLT		NTLT		TLT		NTLT		TLT		NTLT		TLT		NTLT		TLT		NTLT		TLT		NTLT		TLT		NTLT		TLT		NTLT		TLT		NTLT
	1	2	1	2	1	2	1	2	1	2	1	2	1	2	1	2	1	2	1	2	1	2	1	2	1	2	1	2	1	2	1	2	1	2	1	2	1	2	1	2	1	2
	0.2	0.133333	0.666667	1.75	3.33333	2.53333	1.56667	0.283333	0.416667	0.433333	0.683333	0.6	0.466667	0.416667	0.366667	0.383333	0.433333	0.333333	0.9	0.633333	0.6	0.616667	0.383333	0.7	0.45	0.966667	0.633333	0.2	0.1	0.1	0.35	0.316667	0.116667	0.05	0.6	0.75	1.73333	1.58333	1.58333	1.46667	0.516667	0.35
	0.1	0.1	0.75	1.01667	2.43333	2.33333	1.35	1.28333	0.366667	0.3	1.2	1.81667	0.5	0.433333	1.75	0.366667	0.566667	0.316667	2.66667	0.6	0.4	0.566667	0.866667	0.366667	0.333333	0.316667	0.216667	0.833333	0.0666667	0.0833333	0.25	0.25	0.0666667	0.0333333	1.41667	1.06667	1.5	1.41667	1.1	0.8	0.5	0.383333
	0.183333	0.1	1.85	1.73333	2.91667	2.15	0.4	0.433333	0.55	0.333333	1.36667	1.56667	0.633333	0.516667	0.45	1.38333	0.4	0.4	1.56667	1.23333	0.633333	0.516667	0.2	0.766667	0.333333	0.25	0.55	0.566667	0.1	0.0833333	0.25	0.2	0.0666667	0.05	0.85	0.483333	1.66667	1.58333	0.55	0.25	0.433333	0.333333
	0.15	0.133333	0.383333	1.4	2.6	1.65	1.2	0.683333	0.466667	0.283333	0.433333	1.68333	0.4	0.3	0.63	0.5	0.4	0.233333	1.83333	0.25	0.6	0.366667	0.733333	0.133333	0.316667	0.216667	0.733333	0.766667	0.116667	0.116667	0.3	0.166667	0.0666667	0.05	0.45	1.43333	1.63333	1.06667	1.36667	1.43333	0.466667	0.3
	0.166667	0.166667	0.8	1.21667	3.21667	2.33333	1.4	0.5	0.366667	0.283333	0.916667	1.61667	0.466667	0.366667	1.6	0.4	0.383333	0.316667	2.48333	1.33333	0.766667	0.616667	0.766667	0.2	0.3	0.3	1.26667	0.6	0.116667	0.0833333	0.283333	0.216667	0.0833333	0.0666667	0.883333	0.883333	1.8	1.41667	1.48333	0.55	0.483333	0.483333
	1.13333	0.1	1.4	1.25	3.18333	2.13333	1.53333	1.05	0.333333	0.35	0.45	0.7	0.516667	0.45	0.483333	0.583333	1	1.28333	1.07	2.8	0.683333	0.6	0.45	0.466667	0.566667	0.283333	0.316667	0.383333	0.133333	0.116667	0.45	0.5	0.0833333	0.133333	1.25	0.833333	1.8	1.58333	1.51667	0.8	0.433333	0.416667
	0.133333	0.2	1.65	1.73333	3.01667	2.78333	0.433333	0.433333	0.533333	0.35	0.5	0.816667	0.65	0.433333	0.366667	0.433333	0.25	0.416667	2.8	1.38333	0.55	0.566667	0.166667	0.616667	0.383333	0.333333	0.35	0.183333	0.1	0.133333	0.416667	0.716667	0.0833333	0.1	1.8	1.33333	1.93333	1.58333	1.86667	1.63333	0.65	0.416667
	0.2	0.1	1.88333	0.366667	3.82	2.95	0.366667	0.35	0.566667	0.383333	0.383333	0.35	0.6	0.5	0.35	0.316667	0.433333	0.433333	2.35	1.9	0.583333	0.666667	0.82	0.65	0.383333	0.433333	1.26667	0.216667	0.1	0.116667	0.266667	0.35	0.0666667	0.1	1.11667	0.5	2.01667	1.7	1.05	2.23333	0.583333	0.566667
	0.116667	0.116667	0.383333	0.366667	2.66667	2.75	0.366667	0.233333	0.466667	0.316667	1.61667	2	0.45	0.45	1.15	1.55	0.35	0.283333	3.86667	2.16667	0.6	0.45	0.366667	0.15	0.316667	0.233333	0.433333	0.466667	0.0833333	0.0833333	0.7	0.2	0.0833333	0.0666667	0.7	0.9	1.63333	1.33333	1.41667	0.866667	0.516667	0.383333
	0.166667	0.116667	1.71667	0.516667	3.05	2.65	0.416667	0.966667	0.45	0.383333	0.35	0.3	0.516667	0.433333	0.466667	0.533333	1.11667	0.45	0.683333	0.55	0.783333	0.716667	0.9	0.733333	0.45	0.316667	0.683333	1.43333	0.116667	0.0833333	0.816667	0.266667	0.0833333	0.0666667	1.28333	1.6	1.2	1.51667	1.1	0.483333	0.633333	0.4
	0.116667	0.133333	1.68333	1.05	2.8	2.41667	1.03333	0.9	0.583333	0.383333	0.35	0.65	0.6	0.416667	0.583333	0.383333	0.733333	0.3	0.783333	0.9	0.566667	0.383333	0.166667	0.133333	0.466667	0.2	0.2	0.15	0.0666667	0.0666667	0.283333	0.183333	0.116667	0.0666667	1.35	0.616667	1.53333	1.36667	1.58333	1.68333	0.466667	0.35
	0.15	0.15	0.616667	1.01667	2.467	2.68333	0.266667	0.316667	0.4	0.333333	0.45	0.883333	0.45	0.4	0.383333	0.366667	0.433333	0.55	0.55	0.7	0.633333	0.716667	0.5	0.85	0.383333	0.35	0.2	1.06667	0.0833333	0.133333	0.65	0.716667	0.0666667	0.0833333	1.68333	1.28333	1.6	1.53333	0.916667	1.88333	0.5	0.366667
	0.216667	0.133333	1.81667	0.5	3.25	2.45	0.383333	0.25	0.466667	0.316667	2.11667	0.333333	0.533333	0.383333	0.45	0.533333	0.5	0.433333	0.533333	0.516667	0.666667	0.683333	0.183333	0.616667	0.433333	0.283333	0.266667	1.03333	0.116667	0.0833333	0.75	0.283333	0.116667	0.0666667	1.83333	0.666667	2.16667	1.55	1.4	0.95	0.616667	0.316667
	0.216667	0.2	0.65	1.61667	3.26667	2.55	0.316667	0.4	0.433333	0.416667	0.35	0.366667	0.533333	0.5	0.35	0.4	0.55	0.7	0.566667	0.566667	0.733333	0.733333	0.883333	0.166667	0.283333	0.316667	1.41667	0.233333	0.116667	0.116667	0.65	0.25	0.1	0.0833333	0.483333	1.25	1.88333	1.48333	1.33333	0.7	0.533333	0.483333
	0.133333	0.116667	1.15	0.416667	2.8	2.15	0.3	0.25	0.366667	0.383333	0.683333	0.6	0.416667	0.4	0.633333	0.516667	0.383333	0.383333	0.433333	0.65	0.783333	0.716667	0.166667	0.15	0.266667	0.25	0.333333	0.183333	0.0833333	0.0833333	0.216667	0.216667	0.0666667	0.0666667	1.71667	0.35	1.45	1.48333	0.25	0.7	0.5	0.4
	0.133333	0.15	0.483333	0.733333	2.86667	2.2	1.03333	0.25	0.416667	0.25	0.683333	0.316667	0.683333	0.55	0.69	0.46	0.433333	0.3	0.966667	0.483333	0.733333	0.733333	0.483333	0.133333	0.35	0.283333	0.216667	0.166667	0.0833333	0.0833333	0.25	0.733333	0.0833333	0.0833333	1.03333	0.5	1.95	1.58333	1.15	1.91667	0.433333	0.416667
	0.133333	0.15	0.666667	1.18333	2.95	2.13333	1.53333	0.8	0.4	0.383333	0.766667	0.7	1.31667	0.516667	0.51	0.41	0.333333	0.283333	1.01667	2.95	0.516667	0.633333	0.75	0.9	0.333333	0.283333	0.483333	0.516667	0.1	0.1	0.316667	0.566667	0.0833333	0.0666667	1.06667	1.01667	2.1	1.5	1.95	1.16667	0.566667	0.35
	0.133333	0.1	0.9	1.35	2.6	1.98333	0.783333	0.966667	0.316667	0.25	0.866667	0.883333	0.366667	0.333333	0.6	0.533333	0.516667	0.266667	2.9	0.883333	0.783333	0.55	0.266667	0.15	0.3	0.266667	0.15	0.166667	0.0833333	0.05	0.783333	0.516667	0.0666667	0.0833333	1.61667	1.41667	1.4	1.2	1.93333	0.8	0.366667	0.366667
	0.3	0.0833333	0.8	1.58333	3.43333	1.78333	0.416667	0.266667	0.516667	0.533333	2.03333	0.433333	0.483333	0.416667	0.616667	0.45	0.4	0.383333	0.533333	0.65	0.583333	0.466667	0.233333	0.166667	0.366667	0.25	1.05	0.266667	0.1	0.0833333	0.65	0.533333	0.0833333	0.0666667	0.733333	1.66667	1.88333	1.36667	1.71667	0.766667	0.616667	0.383333
	0.116667	0.116667	0.283333	1.63333	2.5	2.03333	0.233333	0.9	0.316667	0.25	0.316667	0.9	0.366667	0.316667	0.316667	0.683333	0.316667	0.25	0.516667	0.6	0.616667	0.4	1.08333	0.266667	0.283333	0.3	0.866667	1.28333	0.1	0.1	0.85	0.233333	0.0666667	0.0666667	1.45	1.5	1.51667	1.36667	1.71667	0.633333	0.533333	0.4
	0.3	0.216667	0.866667	0.9	5.28333	2.86667	0.366667	1.08333	0.483333	0.483333	0.366667	0.416667	0.666667	0.683333	0.433333	0.333333	0.483333	0.45	2.45	0.55	0.766667	0.583333	1.2	0.55	0.233333	0.383333	0.583333	0.216667	0.116667	0.116667	0.4	0.3	0.1	0.0666667	0.7	0.65	2.1	1.65	1.86667	0.9	0.566667	0.5
	0.116667	0.0833333	0.883333	1.03333	2.45	1.96667	0.3	0.85	0.5	0.35	0.383333	0.766667	0.366667	0.333333	0.516667	0.6	0.3	0.3	0.78	0.8	0	0.683333	0.866667	0.166667	0.35	0.316667	1.26667	0.316667	0.0833333	0.0833333	0.316667	0.466667	0.0833333	0.0666667	0.383333	1.2	1.45	1.23333	1.6	1.03333	0.416667	0.4
	0.25	0.166667	0.716667	2.15	2.9	2.28333	1.26667	1.08333	0.35	0.466667	0.866667	0.733333	0.416667	0.4	0.52	0.49	0.35	0.416667	0.8	0.9	0.683333	0.733333	0.283333	0.183333	0.416667	0.383333	0.5	0.266667	0.1	0.0833333	0.4	0.85	0.0666667	0.0833333	0.516667	0.683333	1.71667	1.61667	0.85	1.16667	0.45	0.483333
	0.283333	0.15	1.35	1.61667	3.11667	2.98333	1.7	1.28333	0.516667	0.366667	0.733333	0.783333	0.583333	0.516667	0.54	0.43	0.433333	0.516667	0.633333	0.7	0.766667	0.7	0.15	1	0.416667	0.3	0.383333	0.55	0.116667	0.1	0.4	0.716667	0.1	0.1	1.71667	1.06667	2.05	1.6	1.76667	0.283333	0.683333	0.533333
	0.183333	0.1	1.2	0.3	2.78333	2.25	0.433333	0.283333	0.483333	0.4	0.783333	0.616667	0.583333	0.416667	0.366667	0.566667	0.383333	0.416667	0.516667	0.95	0.716667	0.683333	0.183333	0.15	0.316667	0.333333	0.216667	0.6	0.116667	0.133333	0.333333	0.716667	0.116667	0.1	0.55	1.28333	1.76667	1.4	0.883333	0.533333	0.466667	0.383333
	0.166667	0.183333	1.38333	0.75	2.48333	2.4	1.66667	0.966667	0.333333	0.333333	0.816667	0.816667	0.416667	0.383333	0.616667	0.666667	0.7	0.383333	0.733333	0.716667	0.8	0.516667	0.333333	0.35	0.416667	0.333333	0.483333	0.316667	0.0833333	0.1	0.766667	0.883333	0.0666667	0.0833333	0.416667	1.38333	1.9	1.43333	0.966667	1.28333	0.516667	0.483333
	0.2	0.116667	1.31667	0.316667	2.71667	2.4	1.26667	1.7	0.4	0.333333	0.633333	0.566667	0.483333	0.35	0.383333	0.466667	0.35	0.25	0.6	0.85	0.5	0.483333	0.166667	0.533333	0.283333	0.333333	0.816667	0.416667	0.1	0.1	0.3	0.766667	0.0666667	0.1	0.6	1.23333	1.58333	1.25	1.71667	1.98333	0.466667	0.366667
	0.133333	0.133333	1.16667	1.73333	1.96667	2.01667	0.283333	0.583333	0.35	0.3	0.716667	0.683333	0.433333	0.366667	0.533333	0.433333	0.483333	0.366667	0.65	0.7	0.716667	0.45	0.2	0.916667	0.3	0.266667	0.583333	0.166667	0.1	0.0666667	0.666667	0.266667	0.0666667	0.05	0.533333	0.35	1.66667	1.38333	1.1	1.76667	0.366667	0.383333
	0.116667	0.133333	0.316667	0.666667	1.88333	2.01667	1.26667	0.866667	0.283333	0.25	0.85	0.8	0.35	0.316667	0.566667	0.516667	0.35	0.2	0.8	0.966667	0.483333	0.416667	0.116667	0.133333	0.316667	0.266667	0.216667	0.783333	0.116667	0.0833333	0.733333	0.3	0.1	0.0833333	1.43333	1.38333	1.15	1.33333	0.2	0.383333	0.366667	0.316667
	0.00194444	0.00222222	0.333333	0.683333	2.23333	1.96667	0.233333	0.233333	0.55	0.316667	0.266667	0.333333	0.366667	0.316667	0.5	0.416667	0.333333	0.333333	0.7	0.766667	0.45	0.483333	0.166667	0.766667	0.25	0.233333	0.35	0.433333	0.116667	0.0666667	0.6	0.2	0.05	0.05	0.4	0.683333	1.4	1.45	1.48333	0.8	0.416667	0.433333
	0.183333	0.133333	1.35	1.28333	2.53333	2.63333	1.51667	1.2	0.533333	0.416667	0.583333	0.6	0.45	0.416667	0.433333	0.383333	0.35	0.4	0.733333	0.783333	0.433333	0.4	0.483333	0.416667	0.316667	0.35	0.416667	1.18333	0.116667	0.1	0.316667	0.85	0.1	0.0666667	1.05	1.53333	1.58333	1.46667	1.03333	1.3	0.45	0.333333

## Sheet: TT+LCT
	TT（min）		LCT（times）
	test1	test2	LC1	LC2
1	16.1	14.6	10	10
2	18.4	14.6833	13	12
3	15.95	14.9333	10	11
4	14.65	12.6667	7	10
5	20.0333	13.95	10	16
6	18.7867	16.8167	14	14
7	18.6333	16.6	12	8
8	19.2067	15.1833	7	8
9	18.2833	15.3667	7	8
10	16.9833	14.5167	6	9
11	16.0667	12.7333	8	9
12	13.3837	16.3833	5	9
13	18.8167	12.3833	6	7
14	15.65	13.5333	5	6
15	13.1333	10.4667	10	6
16	14.4667	11.8667	4	13
17	17.3833	16.2	10	8
18	17.7333	13.1167	7	12
19	17.55	12.6	10	15
20	14.3667	14.2333	7	8
21	20.3333	13.9	7	4
22	13.4133	13.05	5	10
23	13.9	15.1333	4	10
24	17.9	15.8667	8	6
25	13.3833	12.6167	9	12
26	16.0667	14.7667	7	13
27	14.95	14.9167	10	11
28	13.0167	13.3833	11	18
29	12.0167	12.2167	15	14
30	11.2019	10.9689	9	10
31	14.9667	16.25	11	9

## Sheet: Paired t-test results
TABLE 2 | Paired t-test results of time data,driving behavior data and psychological data
Variable name	Scene 1					Scene 2					t	P
	Number	Max	Min	Mean	SD	Number	Max	Min	Mean	SD
TT	31	20.33	11.2	16.023	2.454	31	16.82	10.47	14.062	1.665	4.792	0.000***
TLT	31	7.06	1.37	3.912	1.456	31	5.54	0.8	3.768	1.241	0.539	0.594
NTLT	31	15.87	9.19	12.212	1.574	31	12.17	7.63	10.481	1.155	7.948	0.000***
LCT	31	15	4	8.516	2.827	31	18	4	10.194	3.188	-2.804	0.009***
MD	31	8.585	1.509	4.141	1.556	31	7.242	2.607	4.495	1.2	-1.021	0.315
ADT	31	22	6	12.484	4.711	31	23	3	14.774	4.279	-3.074	0.004***
HR	31	117.77	59.765	94.017	12.105	31	121.373	58.612	95.195	13.582	-1.37	0.181
SCL	31	20.779	0.016	5.282	5.243	31	15.188	0.411	5.534	3.642	-0.361	0.721
SCR	31	8.655	0.061	1.566	2.386	29	15.759	0.021	1.602	2.863	-0.134	0.895
***P<0.01,**P<0.05,*P<0.1

## Sheet: Paired t-test  of 21 segments
TABLE 3 | Paired t-test results of 21 road sections
indicators	NTLT							indicators	TLT
	Mean		SD		t	P			Mean		SD		t	P
	Scene1	Scene2	Scene1	Scene2					Scene1	Scene2	Scene1	Scene2
Section1	0.198	0.13	0.184	0.041	2.024	0.052*		Section2	1.013	1.092	0.501	0.522	-0.573	0.571
								(traffic light-affected)
Section3	2.888	2.337	0.612	0.342	5.683	0.000***		Section4	0.827	0.698	0.538	0.401	1.532	0.136
								(traffic light-affected)
Section5	0.436	0.353	0.085	0.07	5.446	0.000***		Section6	0.759	0.795	0.47	0.462	-0.357	0.724
								(traffic light-affected)
Section7	0.518	0.42	0.176	0.083	3.853	0.001***		Section8	0.587	0.546	0.36	0.289	0.484	0.633
								(traffic light-affected)
Section9	0.466	0.398	0.191	0.194	2.068	0.047**		Section10	1.239	0.982	0.927	0.643	1.529	0.137
								(traffic light-affected)
Section11	0.617	0.575	0.162	0.121	1.315	0.199		Section12	0.468	0.435	0.322	0.29	0.418	0.679
								(traffic light-affected)
Section13	0.352	0.32	0.074	0.131	1.324	0.196		Section14	0.563	0.515	0.363	0.366	0.494	0.625
								(traffic light-affected)
Section15	0.101	0.095	0.017	0.021	1.647	0.11		Section16	0.475	0.443	0.208	0.241	0.532	0.599
								(traffic light-affected)
Section17	0.083	0.074	0.019	0.021	1.858	0.073*		Section18	1.02	1.016	0.482	0.397	0.034	0.973
								(traffic light-affected)
Section19	1.702	1.453	0.259	0.144	6.236	0.000***		Section20	1.305	1.069	0.461	0.54	1.978	0.057*
								(traffic light-affected)
Section21	0.501	0.403	0.084	0.066	6.277	0.000***		-	-	-	-	-	-	-
***P<0.01,**P<0.05,*P<0.1

## Sheet: Figure 7 datas
TABLE 4 | Correlation analysis of discrepant data with time
index	TTD		NTLTD		TLTD		ADTD		MDD		LCTD		HRD		SCLD		SCRD
	Pearson	P	Pearson	P	Pearson	P	Pearson	P	Pearson	P	Pearson	P	Pearson	P	Pearson	P	Pearson	P
TTD	1	0.000***	-	-	-	-	-	-	-	-	-	-	-	-	-	-	-	-
NTLTD	0.773	0.000***	1	0.000***	-	-	-	-	-	-	-	-	-	-	-	-	-	-
TLTD	0.855	0.000***	0.364	0.044**	1	0.000***	-	-	-	-	-	-	-	-	-	-	-	-
ADTD	-0.346	0.057*	-0.267	0.147	-0.328	0.071*	1	0.000***	-	-	-	-	-	-	-	-	-	-
MDD	-0.416	0.020**	-0.447	0.012**	-0.204	0.271	0.194	0.297	1	0.000***	-	-	-	-	-	-	-	-
LCTD	0.071	0.704	-0.04	0.829	0.125	0.503	0.266	0.148	0.259	0.16	1	0.000***	-	-	-	-	-	-
HRD	-0.044	0.816	-0.29	0.113	0.152	0.415	-0.158	0.396	0.154	0.409	-0.122	0.512	1	0.000***	-	-	-	-
SCLD	0.089	0.636	0.087	0.641	0.147	0.431	-0.073	0.697	0.264	0.151	0.072	0.7	0.063	0.738	1	0.000***	-	-
SCRD	-0.005	0.98	-0.01	0.957	0.093	0.619	0.047	0.804	0.073	0.697	0.145	0.436	-0.212	0.251	0.04	0.832	1	0.000***
***P<0.01,**P<0.05,*P<0.1
